# Supplementary material for: A Novel Isaindigotone Derivative Displays Better Anti-Proliferation Activities and Induces Apoptosis in Gastric Cancer Cells
Source: Int J Mol Sci. 2022 Jul 21;23(14):8028. doi: 10.3390/ijms23148028 (PMC9324172; doi:10.3390/ijms23148028)
Supplement: Supplementary file 1 [file ijms-23-08028-s001.zip]

Archive with 1 entries (1 files):
- ijms-1790143-supplementary.pdf
